# Supplementary material for: Crystal Structures of Fusion Cores from CCoV-HuPn-2018 and SADS-CoV
Source: Viruses. 2024 Feb 9;16(2):272. doi: 10.3390/v16020272 (PMC10893436; doi:10.3390/v16020272)
Supplement: Supplementary file 1 [file viruses-16-00272-s001.zip]

Archive with 1 entries (1 files):
- viruses-2772229-supplementary.pdf
